# Supplementary material for: Cross Sectional Study on the Association between Dental Caries and Life Habits in School Age Italian Children
Source: Healthcare (Basel). 2022 Mar 24;10(4):607. doi: 10.3390/healthcare10040607 (PMC9028244; doi:10.3390/healthcare10040607)
Supplement: Supplementary file 1 [file healthcare-10-00607-s001.zip]

Archive with 1 entries (1 files):
- healthcare-1571657-supplementary.pdf
